# Supplementary material for: Recyclability of Flame-Retardant Polypropylene: Property and Flame Retardancy Assessment
Source: Polymers (Basel). 2026 Mar 31;18(7):845. doi: 10.3390/polym18070845 (PMC13074281; doi:10.3390/polym18070845)
Supplement: Supplementary file 1 [file polymers-18-00845-s001.zip]

Archive with 1 entries (1 files):
- polymers-4213352-supplementary.pdf
